# Supplementary material for: A novel myeloid cell marker genes related signature can indicate immune infiltration and predict prognosis of hepatocellular carcinoma: Integrated analysis of bulk and single-cell RNA sequencing
Source: Front Mol Biosci. 2023 Mar 7;10:1118377. doi: 10.3389/fmolb.2023.1118377 (PMC10027926; doi:10.3389/fmolb.2023.1118377)
Supplement: Supplementary file 4 [file Table1.XLSX]

## Sheet: Sheet1
gene	p_val	avg_log2FC	pct.1	pct.2	p_val_adj	cluster
HLA-DRA	0	4.84412	0.991	0.304	0	Myeloid-derived cell
CD74	0	4.57373	0.997	0.394	0	Myeloid-derived cell
C1QB	0	4.34622	0.897	0.166	0	Myeloid-derived cell
HLA-DPB1	0	4.32419	0.967	0.173	0	Myeloid-derived cell
HLA-DRB1	0	4.23617	0.967	0.219	0	Myeloid-derived cell
TYROBP	0	4.19557	0.966	0.138	0	Myeloid-derived cell
HLA-DPA1	0	4.11284	0.948	0.152	0	Myeloid-derived cell
C1QA	0	4.10452	0.898	0.192	0	Myeloid-derived cell
C1QC	0	3.4748	0.775	0.066	0	Myeloid-derived cell
AIF1	0	3.46282	0.895	0.097	0	Myeloid-derived cell
FCER1G	0	3.43592	0.86	0.091	0	Myeloid-derived cell
HLA-DQB1	0	3.20297	0.827	0.092	0	Myeloid-derived cell
HLA-DRB5	0	3.08272	0.791	0.118	0	Myeloid-derived cell
CCL3	0	2.90494	0.367	0.075	0	Myeloid-derived cell
HLA-DQA1	0	2.89788	0.735	0.06	0	Myeloid-derived cell
CTSS	0	2.87016	0.774	0.14	0	Myeloid-derived cell
MS4A6A	0	2.76584	0.719	0.051	0	Myeloid-derived cell
MS4A7	0	2.71821	0.682	0.041	0	Myeloid-derived cell
CTSB	0	2.68516	0.832	0.453	0	Myeloid-derived cell
HLA-DMA	0	2.67873	0.761	0.132	0	Myeloid-derived cell
FABP5	0	2.62735	0.61	0.173	0	Myeloid-derived cell
GPNMB	0	2.61406	0.587	0.053	0	Myeloid-derived cell
CYBA	0	2.60813	0.815	0.183	0	Myeloid-derived cell
LGMN	0	2.57549	0.644	0.212	0	Myeloid-derived cell
IGSF6	0	2.45786	0.597	0.024	0	Myeloid-derived cell
CD68	0	2.40816	0.637	0.077	0	Myeloid-derived cell
PSAP	0	2.40644	0.931	0.74	0	Myeloid-derived cell
S100A11	0	2.3864	0.8	0.212	0	Myeloid-derived cell
LAPTM5	0	2.3146	0.681	0.098	0	Myeloid-derived cell
FCGR2A	0	2.21824	0.554	0.027	0	Myeloid-derived cell
TMSB4X	0	2.213	1	0.846	0	Myeloid-derived cell
CCL4	0	2.19831	0.294	0.078	0	Myeloid-derived cell
NPC2	0	2.19018	0.909	0.64	0	Myeloid-derived cell
SH3BGRL3	0	2.14928	0.782	0.283	0	Myeloid-derived cell
LIPA	0	2.13411	0.64	0.298	0	Myeloid-derived cell
HLA-DMB	0	2.09506	0.562	0.036	0	Myeloid-derived cell
LST1	0	2.08346	0.569	0.037	0	Myeloid-derived cell
HLA-DQA2	0	2.06775	0.456	0.014	0	Myeloid-derived cell
SRGN	0	2.06744	0.748	0.203	0	Myeloid-derived cell
RNASET2	0	2.03905	0.632	0.176	0	Myeloid-derived cell
SAT1	0	2.02503	0.969	0.79	0	Myeloid-derived cell
ASAH1	0	2.01311	0.638	0.193	0	Myeloid-derived cell
SLC40A1	0	1.99527	0.647	0.509	0	Myeloid-derived cell
CST3	0	1.95841	0.966	0.836	0	Myeloid-derived cell
MAFB	0	1.93183	0.562	0.181	0	Myeloid-derived cell
CTSZ	0	1.91482	0.641	0.274	0	Myeloid-derived cell
TREM2	0	1.90794	0.418	0.013	0	Myeloid-derived cell
FCGR3A	0	1.89496	0.461	0.03	0	Myeloid-derived cell
RGS2	0	1.87303	0.464	0.115	0	Myeloid-derived cell
MARCKS	0	1.86891	0.738	0.241	0	Myeloid-derived cell
MSR1	0	1.85844	0.449	0.018	0	Myeloid-derived cell
LGALS3	0	1.81165	0.562	0.246	0	Myeloid-derived cell
RGS10	0	1.78477	0.493	0.037	0	Myeloid-derived cell
FOLR2	0	1.78047	0.411	0.027	0	Myeloid-derived cell
FYB	0	1.7654	0.492	0.036	0	Myeloid-derived cell
FGL2	0	1.76404	0.484	0.041	0	Myeloid-derived cell
HCST	0	1.75326	0.48	0.062	0	Myeloid-derived cell
PLD3	0	1.73062	0.524	0.223	0	Myeloid-derived cell
CTSD	0	1.72427	0.835	0.775	0	Myeloid-derived cell
ITGB2	0	1.72341	0.471	0.039	0	Myeloid-derived cell
PABPC4	0	1.71798	0.638	0.327	0	Myeloid-derived cell
MS4A4A	0	1.69904	0.418	0.026	0	Myeloid-derived cell
CD83	0	1.68571	0.409	0.076	0	Myeloid-derived cell
CTSC	0	1.65374	0.507	0.149	0	Myeloid-derived cell
CD53	0	1.63924	0.46	0.036	0	Myeloid-derived cell
RGS1	0	1.61851	0.346	0.044	0	Myeloid-derived cell
DAB2	0	1.61072	0.483	0.109	0	Myeloid-derived cell
CAPG	0	1.6017	0.365	0.022	0	Myeloid-derived cell
CPVL	0	1.59712	0.408	0.033	0	Myeloid-derived cell
LY96	0	1.59343	0.473	0.06	0	Myeloid-derived cell
CFD	0	1.58955	0.394	0.074	0	Myeloid-derived cell
HMOX1	0	1.56005	0.394	0.092	0	Myeloid-derived cell
NR4A2	0	1.55708	0.367	0.096	0	Myeloid-derived cell
PLAUR	0	1.54975	0.342	0.038	0	Myeloid-derived cell
RNASE6	0	1.52195	0.401	0.022	0	Myeloid-derived cell
COTL1	0	1.51785	0.471	0.088	0	Myeloid-derived cell
ACP5	0	1.51203	0.354	0.044	0	Myeloid-derived cell
UCP2	0	1.49966	0.398	0.032	0	Myeloid-derived cell
B2M	0	1.49665	1	0.996	0	Myeloid-derived cell
PLEK	0	1.49545	0.37	0.024	0	Myeloid-derived cell
DNAJB1	0	1.48229	0.758	0.642	0	Myeloid-derived cell
LGALS1	0	1.46211	0.848	0.656	0	Myeloid-derived cell
FAM26F	0	1.45522	0.347	0.02	0	Myeloid-derived cell
GPX1	0	1.44527	0.928	0.819	0	Myeloid-derived cell
PTPRC	0	1.42791	0.429	0.05	0	Myeloid-derived cell
PYCARD	0	1.4276	0.407	0.046	0	Myeloid-derived cell
TYMP	0	1.42302	0.522	0.259	0	Myeloid-derived cell
S100A4	0	1.42264	0.405	0.101	0	Myeloid-derived cell
C15orf48	0	1.42075	0.296	0.063	0	Myeloid-derived cell
GRN	0	1.39221	0.687	0.535	0	Myeloid-derived cell
GSTP1	0	1.38878	0.58	0.161	0	Myeloid-derived cell
SGK1	0	1.38287	0.397	0.099	0	Myeloid-derived cell
GPR183	0	1.37329	0.244	0.028	0	Myeloid-derived cell
IL1B	0	1.37237	0.18	0.02	0	Myeloid-derived cell
SPI1	0	1.36868	0.373	0.02	0	Myeloid-derived cell
FXYD5	0	1.35828	0.46	0.102	0	Myeloid-derived cell
IER5	0	1.33748	0.397	0.186	0	Myeloid-derived cell
CXCR4	0	1.32571	0.383	0.09	0	Myeloid-derived cell
DNAJA4	0	1.31887	0.339	0.07	0	Myeloid-derived cell
C1orf162	0	1.31235	0.355	0.026	0	Myeloid-derived cell
CSTB	0	1.30557	0.701	0.647	0	Myeloid-derived cell
ARPC1B	0	1.2999	0.627	0.432	0	Myeloid-derived cell
LITAF	0	1.29887	0.547	0.35	0	Myeloid-derived cell
CREG1	0	1.29549	0.541	0.351	0	Myeloid-derived cell
ZNF331	0	1.29387	0.273	0.05	0	Myeloid-derived cell
GYPC	0	1.2921	0.435	0.109	0	Myeloid-derived cell
AP1S2	0	1.28509	0.432	0.105	0	Myeloid-derived cell
C5AR1	0	1.28279	0.284	0.015	0	Myeloid-derived cell
ARHGDIB	0	1.27943	0.56	0.168	0	Myeloid-derived cell
REL	0	1.27591	0.37	0.134	0	Myeloid-derived cell
CD163	0	1.27546	0.31	0.017	0	Myeloid-derived cell
RNF130	0	1.26852	0.477	0.251	0	Myeloid-derived cell
ATP6V1F	0	1.25773	0.549	0.365	0	Myeloid-derived cell
MFSD1	0	1.25702	0.442	0.196	0	Myeloid-derived cell
ARPC3	0	1.22156	0.741	0.608	0	Myeloid-derived cell
CECR1	0	1.22021	0.333	0.033	0	Myeloid-derived cell
GMFG	0	1.21891	0.457	0.113	0	Myeloid-derived cell
GLIPR1	0	1.21656	0.35	0.048	0	Myeloid-derived cell
AKR1B1	0	1.21652	0.34	0.054	0	Myeloid-derived cell
LSP1	0	1.21538	0.324	0.033	0	Myeloid-derived cell
VAMP8	0	1.21239	0.62	0.476	0	Myeloid-derived cell
SAMHD1	0	1.20942	0.37	0.09	0	Myeloid-derived cell
CD9	0	1.19692	0.496	0.194	0	Myeloid-derived cell
LCP1	0	1.19225	0.336	0.037	0	Myeloid-derived cell
SH3BGRL	0	1.17992	0.464	0.139	0	Myeloid-derived cell
ADAP2	0	1.1752	0.328	0.036	0	Myeloid-derived cell
CXCL16	0	1.17332	0.394	0.167	0	Myeloid-derived cell
MPEG1	0	1.16707	0.308	0.018	0	Myeloid-derived cell
VSIG4	0	1.16322	0.269	0.013	0	Myeloid-derived cell
ARPC2	0	1.15443	0.724	0.569	0	Myeloid-derived cell
TNFSF13B	0	1.14591	0.304	0.02	0	Myeloid-derived cell
GPR34	0	1.14546	0.272	0.011	0	Myeloid-derived cell
IFI30	0	1.1448	0.265	0.046	0	Myeloid-derived cell
TPP1	0	1.13705	0.481	0.293	0	Myeloid-derived cell
MAF	0	1.1326	0.381	0.115	0	Myeloid-derived cell
OTOA	0	1.12529	0.271	0.019	0	Myeloid-derived cell
CSF1R	0	1.12308	0.286	0.013	0	Myeloid-derived cell
PABPC1	0	1.11373	0.926	0.903	0	Myeloid-derived cell
KCTD12	0	1.10801	0.373	0.059	0	Myeloid-derived cell
NAGK	0	1.10188	0.346	0.114	0	Myeloid-derived cell
CD63	0	1.09098	0.845	0.801	0	Myeloid-derived cell
LILRB4	0	1.08937	0.274	0.009	0	Myeloid-derived cell
LGALS9	0	1.08874	0.332	0.059	0	Myeloid-derived cell
PPT1	0	1.08549	0.355	0.123	0	Myeloid-derived cell
FPR3	0	1.08431	0.272	0.012	0	Myeloid-derived cell
C1orf54	0	1.0816	0.33	0.069	0	Myeloid-derived cell
CD37	0	1.08157	0.276	0.029	0	Myeloid-derived cell
CYBB	0	1.07973	0.27	0.012	0	Myeloid-derived cell
ACTB	0	1.0789	0.964	0.949	0	Myeloid-derived cell
FCGRT	0	1.07575	0.683	0.619	0	Myeloid-derived cell
TMSB10	0	1.06617	0.997	0.945	0	Myeloid-derived cell
ZEB2	0	1.06488	0.343	0.065	0	Myeloid-derived cell
LYZ	0	1.0632	0.793	0.649	0	Myeloid-derived cell
TUBA1B	0	1.04936	0.698	0.57	0	Myeloid-derived cell
CD84	0	1.04349	0.268	0.013	0	Myeloid-derived cell
LY86	0	1.04184	0.261	0.011	0	Myeloid-derived cell
CD4	0	1.04058	0.295	0.023	0	Myeloid-derived cell
HSP90AA1	0	1.03983	0.949	0.947	0	Myeloid-derived cell
CD44	0	1.03399	0.32	0.061	0	Myeloid-derived cell
CD52	0	1.0336	0.296	0.078	0	Myeloid-derived cell
PLA2G7	0	1.01704	0.246	0.011	0	Myeloid-derived cell
ARL4C	0	1.00527	0.278	0.049	0	Myeloid-derived cell
KNG1	0	-1.00158	0.536	0.836	0	Myeloid-derived cell
RAMP1	0	-1.0033	0.106	0.544	0	Myeloid-derived cell
LBP	0	-1.00671	0.105	0.491	0	Myeloid-derived cell
ASGR1	0	-1.0111	0.157	0.576	0	Myeloid-derived cell
MRPL14	0	-1.012	0.227	0.667	0	Myeloid-derived cell
POLR2K	0	-1.01264	0.271	0.719	0	Myeloid-derived cell
GPX3	0	-1.01383	0.318	0.733	0	Myeloid-derived cell
MDK	0	-1.02035	0.11	0.456	0	Myeloid-derived cell
DNPH1	0	-1.02748	0.332	0.712	0	Myeloid-derived cell
UQCC2	0	-1.03795	0.255	0.694	0	Myeloid-derived cell
TPM1	0	-1.04319	0.208	0.627	0	Myeloid-derived cell
SEC11C	0	-1.04902	0.237	0.661	0	Myeloid-derived cell
LGALS4	0	-1.04917	0.128	0.539	0	Myeloid-derived cell
C1S	0	-1.0641	0.226	0.67	0	Myeloid-derived cell
IFITM3	0	-1.06836	0.708	0.954	0	Myeloid-derived cell
RPL7	0	-1.07168	0.932	0.979	0	Myeloid-derived cell
C3	0	-1.07723	0.438	0.802	0	Myeloid-derived cell
SULT2A1	0	-1.08136	0.124	0.548	0	Myeloid-derived cell
HIST1H2AC	0	-1.0883	0.12	0.553	0	Myeloid-derived cell
PTGR1	0	-1.09017	0.186	0.619	0	Myeloid-derived cell
BAAT	0	-1.09229	0.126	0.571	0	Myeloid-derived cell
SERPING1	0	-1.10067	0.401	0.808	0	Myeloid-derived cell
PTP4A1	0	-1.10272	0.366	0.773	0	Myeloid-derived cell
AKR1C4	0	-1.10388	0.128	0.547	0	Myeloid-derived cell
FN1	0	-1.1046	0.318	0.793	0	Myeloid-derived cell
UQCRB	0	-1.10876	0.812	0.932	0	Myeloid-derived cell
ENY2	0	-1.12323	0.431	0.809	0	Myeloid-derived cell
ECI2	0	-1.13501	0.164	0.634	0	Myeloid-derived cell
ETFB	0	-1.1386	0.344	0.765	0	Myeloid-derived cell
RPL8	0	-1.14597	0.937	0.985	0	Myeloid-derived cell
NNMT	0	-1.15264	0.144	0.52	0	Myeloid-derived cell
HINT1	0	-1.15484	0.687	0.912	0	Myeloid-derived cell
F2	0	-1.16833	0.246	0.71	0	Myeloid-derived cell
CPS1	0	-1.17299	0.183	0.576	0	Myeloid-derived cell
ADI1	0	-1.17385	0.32	0.75	0	Myeloid-derived cell
IGFBP1	0	-1.1751	0.123	0.469	0	Myeloid-derived cell
CPB2	0	-1.1774	0.155	0.658	0	Myeloid-derived cell
TSPAN8	0	-1.17758	0.097	0.522	0	Myeloid-derived cell
PRDX6	0	-1.17823	0.4	0.794	0	Myeloid-derived cell
C4BPA	0	-1.17999	0.159	0.622	0	Myeloid-derived cell
PRAP1	0	-1.18029	0.144	0.622	0	Myeloid-derived cell
APOC1	0	-1.18342	0.993	0.989	0	Myeloid-derived cell
CALD1	0	-1.187	0.243	0.735	0	Myeloid-derived cell
TMEM176A	0	-1.18733	0.47	0.793	0	Myeloid-derived cell
A1BG	0	-1.19101	0.394	0.774	0	Myeloid-derived cell
P4HB	0	-1.21505	0.468	0.845	0	Myeloid-derived cell
AGXT	0	-1.21941	0.215	0.669	0	Myeloid-derived cell
ATP5G1	0	-1.22128	0.329	0.778	0	Myeloid-derived cell
CYC1	0	-1.23005	0.294	0.747	0	Myeloid-derived cell
APOB	0	-1.23299	0.391	0.795	0	Myeloid-derived cell
ARG1	0	-1.25046	0.161	0.616	0	Myeloid-derived cell
PEBP1	0	-1.25118	0.58	0.87	0	Myeloid-derived cell
CHCHD10	0	-1.25554	0.522	0.828	0	Myeloid-derived cell
TF	0	-1.26253	0.568	0.87	0	Myeloid-derived cell
SLPI	0	-1.27085	0.116	0.542	0	Myeloid-derived cell
TMEM14A	0	-1.27376	0.153	0.676	0	Myeloid-derived cell
ALDH1A1	0	-1.28046	0.429	0.811	0	Myeloid-derived cell
HRSP12	0	-1.28239	0.203	0.68	0	Myeloid-derived cell
CHI3L1	0	-1.28487	0.098	0.459	0	Myeloid-derived cell
ANG	0	-1.29338	0.163	0.622	0	Myeloid-derived cell
KRT8	0	-1.29713	0.135	0.593	0	Myeloid-derived cell
ADH1B	0	-1.29945	0.286	0.688	0	Myeloid-derived cell
SDC2	0	-1.31396	0.256	0.753	0	Myeloid-derived cell
PPP1R16A	0	-1.32687	0.147	0.649	0	Myeloid-derived cell
AKR1C3	0	-1.3364	0.218	0.705	0	Myeloid-derived cell
HPR	0	-1.33759	0.138	0.595	0	Myeloid-derived cell
IL32	0	-1.33996	0.325	0.737	0	Myeloid-derived cell
HPD	0	-1.34595	0.388	0.771	0	Myeloid-derived cell
GGH	0	-1.35554	0.183	0.672	0	Myeloid-derived cell
SOD1	0	-1.36093	0.683	0.92	0	Myeloid-derived cell
APOC2	0	-1.36622	0.16	0.676	0	Myeloid-derived cell
CUTA	0	-1.36883	0.405	0.826	0	Myeloid-derived cell
GAMT	0	-1.37311	0.193	0.694	0	Myeloid-derived cell
CFH	0	-1.37346	0.375	0.837	0	Myeloid-derived cell
C4BPB	0	-1.37769	0.186	0.704	0	Myeloid-derived cell
MASP2	0	-1.37928	0.144	0.656	0	Myeloid-derived cell
AKR1C1	0	-1.38307	0.322	0.767	0	Myeloid-derived cell
NUPR1	0	-1.38728	0.32	0.801	0	Myeloid-derived cell
C8G	0	-1.3909	0.224	0.737	0	Myeloid-derived cell
HIST1H2BK	0	-1.39532	0.216	0.661	0	Myeloid-derived cell
MIF	0	-1.39632	0.276	0.74	0	Myeloid-derived cell
UGT2B4	0	-1.41872	0.384	0.817	0	Myeloid-derived cell
HSD17B6	0	-1.42767	0.2	0.689	0	Myeloid-derived cell
LEAP2	0	-1.43299	0.182	0.671	0	Myeloid-derived cell
DCXR	0	-1.44364	0.449	0.823	0	Myeloid-derived cell
MPC2	0	-1.45526	0.377	0.806	0	Myeloid-derived cell
DEFB1	0	-1.48924	0.131	0.52	0	Myeloid-derived cell
CFHR2	0	-1.49384	0.356	0.772	0	Myeloid-derived cell
NQO1	0	-1.53008	0.204	0.702	0	Myeloid-derived cell
VTN	0	-1.5486	0.682	0.922	0	Myeloid-derived cell
GPX2	0	-1.5554	0.212	0.716	0	Myeloid-derived cell
COX6C	0	-1.55974	0.739	0.941	0	Myeloid-derived cell
GPC3	0	-1.57691	0.157	0.671	0	Myeloid-derived cell
NDUFB9	0	-1.59306	0.408	0.825	0	Myeloid-derived cell
ANGPTL3	0	-1.60736	0.255	0.753	0	Myeloid-derived cell
GC	0	-1.61344	0.389	0.824	0	Myeloid-derived cell
CFHR1	0	-1.63444	0.304	0.773	0	Myeloid-derived cell
DDT	0	-1.63537	0.422	0.835	0	Myeloid-derived cell
TM4SF4	0	-1.64311	0.274	0.784	0	Myeloid-derived cell
FGB	0	-1.64902	0.736	0.936	0	Myeloid-derived cell
HIST1H1C	0	-1.65434	0.174	0.639	0	Myeloid-derived cell
ALDOB	0	-1.66555	0.33	0.781	0	Myeloid-derived cell
CYB5A	0	-1.70109	0.416	0.841	0	Myeloid-derived cell
AGT	0	-1.70353	0.307	0.816	0	Myeloid-derived cell
ORM2	0	-1.72864	0.322	0.804	0	Myeloid-derived cell
CLU	0	-1.73246	0.35	0.847	0	Myeloid-derived cell
FGA	0	-1.73702	0.646	0.916	0	Myeloid-derived cell
APOM	0	-1.74182	0.216	0.736	0	Myeloid-derived cell
FGG	0	-1.7475	0.73	0.933	0	Myeloid-derived cell
RARRES2	0	-1.74818	0.335	0.835	0	Myeloid-derived cell
AKR1B10	0	-1.75222	0.246	0.74	0	Myeloid-derived cell
SERPINC1	0	-1.76338	0.415	0.837	0	Myeloid-derived cell
HPX	0	-1.76445	0.335	0.822	0	Myeloid-derived cell
SERPINA1	0	-1.77654	0.895	0.971	0	Myeloid-derived cell
SAA4	0	-1.7826	0.216	0.7	0	Myeloid-derived cell
KRT18	0	-1.78687	0.224	0.759	0	Myeloid-derived cell
UQCRQ	0	-1.79	0.698	0.938	0	Myeloid-derived cell
FABP1	0	-1.80785	0.404	0.791	0	Myeloid-derived cell
AMBP	0	-1.81815	0.791	0.96	0	Myeloid-derived cell
GSTA1	0	-1.89019	0.414	0.81	0	Myeloid-derived cell
MGST1	0	-1.9073	0.466	0.864	0	Myeloid-derived cell
GSTA2	0	-1.92885	0.185	0.638	0	Myeloid-derived cell
FGL1	0	-1.95116	0.279	0.773	0	Myeloid-derived cell
APOA1	0	-1.95371	0.835	0.965	0	Myeloid-derived cell
ALB	0	-1.97108	0.983	0.995	0	Myeloid-derived cell
EPHX1	0	-1.97415	0.374	0.829	0	Myeloid-derived cell
APOC3	0	-2.01541	0.814	0.953	0	Myeloid-derived cell
APCS	0	-2.01724	0.253	0.723	0	Myeloid-derived cell
ORM1	0	-2.02228	0.568	0.899	0	Myeloid-derived cell
APOH	0	-2.03319	0.676	0.921	0	Myeloid-derived cell
CYP2E1	0	-2.08693	0.148	0.587	0	Myeloid-derived cell
HP	0	-2.26717	0.564	0.885	0	Myeloid-derived cell
HULC	0	-2.2975	0.414	0.84	0	Myeloid-derived cell
TTR	0	-2.30843	0.568	0.905	0	Myeloid-derived cell
APOA2	0	-2.37398	0.994	0.999	0	Myeloid-derived cell
RBP4	0	-2.42126	0.621	0.914	0	Myeloid-derived cell
AHSG	7.71228e-288	-1.30867	0.433	0.691	1.61634e-283	Myeloid-derived cell
RNASE1	5.86289e-267	1.40435	0.357	0.164	1.22874e-262	Myeloid-derived cell
BTG1	2.93752e-266	1.05635	0.706	0.639	6.15645e-262	Myeloid-derived cell
BAG3	1.61656e-263	1.4267	0.488	0.317	3.38799e-259	Myeloid-derived cell
LCN2	5.39048e-260	-1.29385	0.08	0.333	1.12974e-255	Myeloid-derived cell
HSPH1	6.27787e-212	1.1878	0.543	0.427	1.31572e-207	Myeloid-derived cell
CTSL	4.02736e-211	1.21286	0.492	0.382	8.44054e-207	Myeloid-derived cell
SAA1	3.31176e-198	-1.17603	0.176	0.415	6.94078e-194	Myeloid-derived cell
TM4SF1	1.57603e-195	-1.18278	0.121	0.35	3.30304e-191	Myeloid-derived cell
IL8	2.804e-187	1.31861	0.223	0.09	5.87662e-183	Myeloid-derived cell
SOD2	5.60708e-169	1.09091	0.597	0.54	1.17513e-164	Myeloid-derived cell
NFKBIA	3.18113e-137	1.04937	0.512	0.426	6.66702e-133	Myeloid-derived cell
HES1	1.18067e-68	1.14676	0.58	0.575	2.47444e-64	Myeloid-derived cell
SPARC	5.29626e-53	-1.13587	0.173	0.273	1.10999e-48	Myeloid-derived cell
G0S2	3.21668e-34	1.55727	0.224	0.179	6.74151e-30	Myeloid-derived cell
IGFBP7	1.78678e-32	-1.59998	0.314	0.398	3.74472e-28	Myeloid-derived cell
MGP	1.10594e-31	-1.23199	0.095	0.157	2.31783e-27	Myeloid-derived cell
SPP1	1.4615e-23	1.54855	0.209	0.169	3.06301e-19	Myeloid-derived cell
ACTA2	7.1251e-11	-1.00479	0.121	0.158	1.49328e-06	Myeloid-derived cell
